# Supplementary material for: Cytotoxic Curvalarol C and Other Compounds from Marine Fungus Asteromyces cruciatus KMM 4696
Source: Molecules. 2025 Dec 14;30(24):4772. doi: 10.3390/molecules30244772 (PMC12736370; doi:10.3390/molecules30244772)
Supplement: Supplementary file 1 [file molecules-30-04772-s001.zip]

Archive with 1 entries (1 files):
- molecules-4006883-supplementary.pdf
